# Supplementary material for: Molecular Epidemiological Surveillance of HIV-1 Genotypes and Drug Resistance Profiles in Wuhan, Central China
Source: Viruses. 2025 Dec 30;18(1):55. doi: 10.3390/v18010055 (PMC12846347; doi:10.3390/v18010055)
Supplement: Supplementary file 1 [file viruses-18-00055-s001.zip]

Archive with 1 entries (1 files):
- viruses-4020443-supplementary.pdf
